# Supplementary material for: Predictive value of early postoperative IOP and bleb morphology in Mitomycin-C augmented trabeculectomy
Source: F1000Res. 2017 Dec 19;6:1898. Originally published 2017 Oct 27. [Version 2] doi: 10.12688/f1000research.12904.2 (PMC5747341; doi:10.12688/f1000research.12904.2)
Supplement: Raw data collected from all study participants [file f1000research-6-14499-s0000.tgz]

Archive with 1 entries (1 files):
- 066ae259-1550-4bda-ae23-f6432af18857_raw_data.xlsx
