# Supplementary material for: Predictive value of early postoperative IOP and bleb morphology in Mitomycin-C augmented trabeculectomy
Source: F1000Res. 2017 Dec 19;6:1898. Originally published 2017 Oct 27. [Version 2] doi: 10.12688/f1000research.12904.2 (PMC5747341; doi:10.12688/f1000research.12904.2)
Supplement: Raw data collected from all study participants [file f1000research-6-14499-s0000.tgz › 066ae259-1550-4bda-ae23-f6432af18857_raw_data.xlsx]

## Sheet: Rawdata
Variable	ID	sex	age	prebcva	finalbcva	preiop	iopday1	iopweek1	iopmonth1	iop3	iop6	iop12	blebHweek2	blebHmonth1	blebH3	blebH6	blebH12	blebEweek2	blebEmonth1	blebE3	blebE6	blebE12	blebvweek2	blebVmonth1	blebV3	blebV6	blebV12	leakage	resuturing	reoperation	hyphema	shallow	macularfold	needling	medpre	medpost	Success	SuccessC	IOP.Change1w_1d	IOP.Change1_1d	IOP.Change3_1d	IOP.Change6_1d	IOP.Change12_1d	IOP.Change1_1w	IOP.Change3_1w	IOP.Change6_1w	IOP.Change12_1w	IOP.Change3_1	IOP.Change6_1
Label
	1	1	67	20/40	20/40	26	9	9	9	12	12	10	1	1	2	2	1	2	2	3	3	3	3	3	2	1	1	2	2	2	2	2	2	2				1	0	0	3	3	1	0	3	3	1	3	3
	2	1	56	20/80	20/70	31			10	11	11	11	2	2	2	2	1	2	2	2	3	3	2	2	2	1	1	2	2	2	2	2	2	2				1										1	1
	3	2	71	20/200	20/200	27			9	8	8	11	2	2	2	3	3	2	2	2	2	2	2	2	1	1	1	2	2	2	2	2	2	2	2			1										-1	-1
	4	1	55	20/60	20/40	23	8	5	7	8	8	9	1	1	2	1	1	3	3	2	2	2	2	2	2	2	2	2	2	2	2	2	2	2				1	-3	-1	0	0	1	2	3	3	4	1	1
	5	2	63	20/30	20/30	24			8	9	11	11	2	2	1	2	2	3	3	2	2	2	2	2	2	2	2	2	2	2	2	2	2	2				1										1	3
	6	1	59	20/20	20/20	12	6	9	6	6	8	8	2	2	2	2	2	2	2	2	2	2	3	3	2	1	1	2	2	2	2	2	2	2	4			1	3	0	0	2	2	-3	-3	-1	-1	0	2
	7	2	74	20/120	20/120	18			9	10	10	10	2	1	1	1	1	3	3	3	2	2	2	2	2	1	1	2	2	2	2	2	2	2				1										1	1
	8	2	55	20/30	20/30	32	8	10	10	10	10	9	2	2	2	2	2	2	2	2	3	3	2	2	2	1	1	2	2	2	2	2	2	2				1	2	2	2	2	1	0	0	0	-1	0	0
	9	1	49	20/40	20/40	21			4	9	9	11	3	3	2	2	2	3	3	2	2	2	2	2	2	1	1	2	2	2	2	1	2	2				1										5	5
	10	2	30	20/20	20/20	32	7	4	8	8	10	10	2	2	2	2	2	3	3	3	3	3	2	2	1	1	1	2	2	2	2	1	2	2				1	-3	1	1	3	3	4	4	6	6	0	2
	11	1	49	20/30	20/30	19			6	8	8	10	2	2	2	2	2	3	3	2	2	2	3	3	2	2	2	2	2	2	2	2	2	2				1										2	2
	12	1	66	cf 4	cf 5	23	6	13	9	10	11	11	2	2	1	1	1	2	2	2	2	1	2	2	2	1	1	2	2	2	2	2	2	2				1	7	3	4	5	5	-4	-3	-2	-2	1	2
	13	2	71	20/120	20/200	16	5	8	8	10	12	12	2	2	2	1	2	3	3	2	2	2	3	3	2	2	1	2	2	2	2	2	2	2				1	3	3	5	7	7	0	2	4	4	2	4
	14	1	58	20/40	20/40	24	11	8	10	10	10	10	2	2	1	1	1	3	3	3	3	3	2	2	1	1	1	2	2	2	2	2	2	2	4			1	-3	-1	-1	-1	-1	2	2	2	2	0	0
	15	2	81	20/60	20/60	19			5	7	7	7	2	2	2	2	2	3	3	3	3	3	2	1	1	1	1	2	2	2	2	1	2	2	3			1										2	2
	16	1	74	20/40	20/60	28			9	10	9	9	2	2	2	2	2	2	2	2	2	2	3	3	2	2	1	2	2	2	2	2	2	2				1										1	0
	17	1	56	cf 1	cf 1	22	7	10	8	8	10	10	2	2	2	2	2	3	3	3	2	2	2	2	2	1	1	2	2	2	2	2	2	2				1	3	1	1	3	3	-2	-2	0	0	0	2
	18	1	37	20/30	20/30	27			10	10	10	12	2	2	2	1	1	2	2	3	2	2	2	2	1	1	1	2	2	2	2	2	2	2				1										0	0
	19	1	70	20/60	20/60	15	2	8	12	16	11	11	2	2	2	1	1	2	2	1	2	2	3	3	2	2	1	2	2	2	2	2	2	1				1	6	10	14	9	9	4	8	3	3	4	-1
	20	2	66	20/40	20/40	19			10	11	12	12	2	2	2	2	1	2	2	2	2	3	3	2	1	1	1	2	2	2	2	2	2	2	4			1										1	2
	21	2	59	20/20	20/20	21			3	5	5	8	3	3	2	2	2	3	3	3	2	2	2	1	1	1	1	1	2	2	2	1	1	2	4			1										2	2
	22	1	74	20/40	20/40	19	3	5	8	10	10	11	2	2	2	2	2	2	2	2	2	2	2	2	1	1	1	2	2	2	2	2	2	2	3			1	2	5	7	7	8	3	5	5	6	2	2
	23	2	85	20/60	20/60	25			11	10	10	10	2	2	2	1	1	2	2	2	2	2	3	3	2	2	2	2	2	2	1	2	2	2	3			1										-1	-1
	24	1	72	20/120	20/160	20	8	6	12	13	22	19	3	2	1	1	1	2	2	1	1	2	2	1	2	2	2	2	2	2	2	2	2	1		1	0	0	-2	4	5	14	11	6	7	16	13	1	10
	25	2	29	20/20	20/20	21			6	6	5	5	3	3	2	2	2	3	3	2	2	2	2	1	1	1	1	2	2	2	2	1	2	2			0	0										0	-1
	26	1	56	20/30	20/40	26			2	2	4	4	3	3	2	2	2	3	2	2	2	2	1	1	0	0	0	2	2	2	2	1	2	2			0	0										0	2
	27	2	69	20/60	20/60	18	2	6	9	14	13	11	1	1	1	1	1	3	3	3	3	3	3	2	1	1	1	1	2	2	2	2	2	2				1	4	7	12	11	9	3	8	7	5	5	4
	28	1	72	20/40	20/40	29	7	9	12	12	14	12	2	2	2	1	1	2	2	2	2	2	2	2	2	2	2	2	2	2	2	2	2	2				1	2	5	5	7	5	3	3	5	3	0	2
	29	1	59	20/20	20/20	17			4	5	5	6	2	2	2	1	1	3	2	2	1	1	1	1	1	0	0	1	2	2	2	2	2	2				1										1	1
	30	2	52	cf 2	cf 2	26			7	9	9	10	2	2	2	2	2	3	3	2	2	2	2	2	1	1	1	2	2	2	2	2	2	2	3			1										2	2
	31	2	67	20/40	20/40	19			8	8	8	9	2	2	2	2	2	2	2	2	2	2	2	2	1	1	1	2	2	2	2	2	2	2	1			1										0	0
	32	1	46	20/30	20/20	25			9	8	8	10	2	2	2	2	2	3	3	2	2	2	2	2	1	1	1	2	2	2	2	2	2	2	1			1										-1	-1
	33	1	59	20/60	20/60	15	8	9	10	10	9	9	2	2	2	1	1	2	2	2	2	2	2	2	2	2	2	2	2	2	2	2	2	2				1	1	2	2	1	1	1	1	0	0	0	-1
	34	2	76	20/120	20/120	11	8	8	7	6	9	8	2	2	1	1	1	2	2	2	2	2	3	3	1	1	1	2	2	2	2	2	2	2				1	0	-1	-2	1	0	-1	-2	1	0	-1	2
	35	2	68	20/25	20/30	19			9	10	10	13	2	2	2	2	2	3	2	2	1	1	2	2	2	2	2	2	2	2	2	2	2	2	4			1										1	1
	36	1	74	20/25	20/25	24	9	10	13	19	18	17	1	1	1	1	1	3	2	1	1	1	3	2	1	1	1	2	2	2	1	2	2	1		1	0	0	1	4	10	9	8	3	9	8	7	6	5
	37	2	69	20/30	20/30	20	6	7	10	16	21	18	2	2	1	1	1	3	2	2	2	1	3	2	2	2	1	2	2	2	2	2	2	1	4	2	0	0	1	4	10	15	12	3	9	14	11	6	11
	38	2	73	20/40	20/40	21	9	6	6	7	9	9	2	2	2	2	2	2	2	2	2	2	3	2	2	1	1	1	2	2	2	2	2	2	4			1	-3	-3	-2	0	0	0	1	3	3	1	3
	39	1	62	20/30	20/30	18	13	4	11	14	14	13	3	2	2	1	1	2	2	2	2	2	2	2	2	2	2	1	2	2	1	2	2	2	3			1	-9	-2	1	1	0	7	10	10	9	3	3
	40	1	70	20/120	20/120	18	11	7	9	9	11	10	2	2	2	1	1	2	2	2	2	2	2	1	2	2	2	2	2	2	2	2	2	2	2			1	-4	-2	-2	0	-1	2	2	4	3	0	2
	41	1	69	20/35	20/40	24			8	9	12	12	1	1	2	2	2	2	2	3	3	2	3	3	2	2	2	2	2	2	2	2	2	2				1										1	4
	42	2	52	20/80	20/70	31			10	11	11	11	3	3	2	2	2	2	2	2	2	2	3	3	2	2	1	2	2	2	2	2	2	2				1										1	1
	43	2	69	cf 6	20/200	25	6	7	19	9	8	8	1	1	2	2	2	2	1	2	2	2	3	3	2	2	2	2	2	2	2	2	2	2				1	1	13	3	2	2	12	2	1	1	-10	-11
	44	1	58	20/80	20/60	25	8	7	9	9	10	9	3	2	2	3	3	3	3	2	2	1	2	2	3	2	2	2	2	2	2	2	2	2				1	-1	1	1	2	1	2	2	3	2	0	1
	45	1	63	20/30	20/30	21	8	11	9	9	12	12	2	2	2	3	3	2	2	2	2	2	3	3	2	2	2	2	2	2	2	2	2	2				1	3	1	1	4	4	-2	-2	1	1	0	3
	46	2	66	20/20	20/20	16	8	6	9	10	8	8	2	2	2	2	2	2	2	2	2	2	3	3	3	2	2	2	2	2	2	2	2	2				1	-2	1	2	0	0	3	4	2	2	1	-1
	47	2	70	20/120	20/120	12	10	8	6	8	10	10	3	3	2	2	2	3	3	2	2	2	3	2	3	2	2	2	2	2	2	2	2	2				1	-2	-4	-2	0	0	-2	0	2	2	2	4
	48	2	56	20/20	20/20	29	7	9	11	10	10	10	2	2	2	3	3	2	2	2	2	2	2	2	2	2	2	2	2	2	2	2	2	2	4			1	2	4	3	3	3	2	1	1	1	-1	-1
	49	1	52	20/60	20/60	21	9	4	3	6	9	9	3	3	3	2	2	3	3	2	2	2	2	2	2	1	1	2	2	2	2	1	2	2	4			1	-5	-6	-3	0	0	-1	2	5	5	3	6
	50	2	27	20/20	20/20	29			5	5	7	7	3	3	3	2	2	3	3	2	2	2	2	2	2	1	1	2	2	2	2	2	2	2	3			1										0	2
	51	1	53	20/30	20/30	17	5	6	7	9	9	9	3	3	2	2	2	2	2	2	2	2	3	3	2	2	2	2	2	2	2	2	2	2	2			1	1	2	4	4	4	1	3	3	3	2	2
	52	1	64	cf 2	cf 2	26	7	7	9	10	12	12	2	2	2	2	2	2	2	2	2	2	2	2	2	2	2	2	2	2	2	2	2	2				1	0	2	3	5	5	2	3	5	5	1	3
	53	1	75	20/160	20/200	14	4	6	8	10	10	10	2	2	2	2	2	3	3	2	2	2	3	3	2	2	2	2	2	2	2	2	2	2				1	2	4	6	6	6	2	4	4	4	2	2
	54	2	58	20/40	20/40	24			10	10	10	10	2	2	2	2	2	2	2	2	2	2	2	2	2	2	2	2	2	2	2	2	2	2	3			1										0	0
	55	2	76	20/40	40/40	20	3	8	4	6	5	5	3	3	2	2	2	2	2	3	2	2	2	2	2	1	1	2	2	2	2	2	2	2			0	0	5	1	3	2	2	-4	-2	-3	-3	2	1
	56	1	72	20/60	20/60	31	9	9	9	15	9	9	2	2	1	2	2	2	2	2	2	2	3	3	3	2	2	2	2	2	2	2	2	1				1	0	0	6	0	0	0	6	0	0	6	0
	57	1	52	HM	HM	28	5	7	6	10	10	10	3	3	2	2	2	2	2	2	2	2	2	2	2	2	2	2	2	2	2	2	2	2	3			1	2	1	5	5	5	-1	3	3	3	4	4
	58	2	33	20/20	20/25	25	8	9	7	7	6	8	3	3	2	2	2	2	2	2	2	2	2	2	2	2	2	2	2	2	2	2	2	2				1	1	-1	-1	-2	0	-2	-2	-3	-1	0	-1
	59	1	68	20/80	20/80	17	7	9	16	14	17	17	2	2	2	1	1	2	2	1	1	1	2	2	2	2	2	2	2	2	2	2	2	1	4	1	0	0	2	9	7	10	10	7	5	8	8	-2	1
	60	2	62	20/30	20/40	22			9	12	12	10	2	2	2	2	2	3	3	2	2	3	2	2	2	2	2	2	2	2	2	2	2	2				1										3	3
	61	1	49	20/20	20/20	17		9	8	10	11	11	2	2	2	2	2	3	3	2	2	2	2	2	2	1	1	2	2	2	1	2	2	2	1			1						-1	1	2	2	2	3
	63	1	72	20/40	20/40	21	8	6	8	10	10	10	2	2	2	2	2	2	2	2	2	2	2	2	2	1	1	2	2	2	2	2	2	2				1	-2	0	2	2	2	2	4	4	4	2	2
	64	2	87	20/80	20/120	23	9	8	11	10	10	10	3	3	3	2	2	2	2	2	2	2	3	3	2	2	2	2	2	2	1	2	2	2	3			1	-1	2	1	1	1	3	2	2	2	-1	-1
	65	2	70	20/120	20/160	20	6	6	8	8	11	14	2	2	2	2	1	2	2	2	2	2	2	2	2	2	2	2	2	2	2	2	2	2				1	0	2	2	5	8	2	2	5	8	0	3
	66	2	26	20/20	20/20	19			4	5	5	5	3	3	3	2	2	3	3	2	2	2	2	2	2	2	2	2	2	2	2	2	2	2	3		0	0										1	1
	67	1	61	20/40	20/40	23			5	5	8	8	3	3	3	2	2	3	3	2	2	2	2	2	2	1	1	2	2	2	2	1	2	2	3			1										0	3
	68	1	69	cf 5	cf 4	21			12	17	13	13	2	2	2	1	1	2	2	1	2	2	2	2	2	2	2	2	2	2	2	2	2	1	3	1	1	1										5	1
	69	2	70	20/60	20/40	30	8	8	10	12	11	11	2	2	2	2	2	3	2	2	2	2	2	2	2	2	1	2	2	2	2	2	2	2	2			1	0	2	4	3	3	2	4	3	3	2	1
	70	1	61	20/20	20/20	17	7	9	6	6	8	8	3	3	2	2	1	2	2	2	2	2	2	2	2	2	2	2	2	2	2	2	2	2	4			1	2	-1	-1	1	1	-3	-3	-1	-1	0	2
	71	2	52	cf 3	cf 3	14		7	9	11	12	12	2	2	2	2	2	2	2	2	2	2	2	2	2	1	1	2	2	2	2	2	2	2				1						2	4	5	5	2	3
	72	2	64	20/40	20/40	16	13	4	9	8	8	8	2	2	2	2	2	2	2	2	2	2	2	2	2	1	1	2	2	2	2	2	2	2				1	-9	-4	-5	-5	-5	5	4	4	4	-1	-1
	73	1	42	20/20	20/20	21	7	9	9	9	10	10	3	3	2	2	2	2	2	2	2	2	2	2	2	2	2	2	2	2	2	2	2	2				1	2	2	2	3	3	0	0	1	1	0	1
	74	1	54	20/40	20/50	18	3	3	13	21	18	21	2	2	2	1	1	2	2	1	1	1	3	3	2	2	2	2	2	2	2	2	2	1		1	0	0	0	10	18	15	18	10	18	15	18	8	5
	75	2	73	20/120	20/120	16	10	18	11	15	15	15	3	2	2	1	1	2	2	2	2	2	3	2	2	2	2	2	2	2	2	2	2	2				1	8	1	5	5	5	-7	-3	-3	-3	4	4
	76	2	65	20/30	20/30	23	5	8	7	9	9	9	2	2	2	2	2	2	2	2	2	2	2	2	2	2	2	2	2	2	2	2	2	2				1	3	2	4	4	4	-1	1	1	1	2	2
	77	2	69	20/30	20/30	20	4	7	10	16	23	23	3	2	1	1	1	3	2	2	2	1	2	2	2	2	2	2	2	2	2	2	2	1		2	0	0	3	6	12	19	19	3	9	16	16	6	13
	78	1	89	20/200	cf 5	28	8	7	12	21	17	17	2	2	1	1	1	2	2	2	1	1	2	2	2	2	1	2	2	2	1	2	2	1	4	2	0	0	-1	4	13	9	9	5	14	10	10	9	5
	79	2	77	20/40	20/50	28			8	9	9	9	2	2	2	1	2	2	2	2	2	2	2	2	2	1	1	2	2	2	2	2	2	2				1										1	1
	80	2	68	20/50	20/50	23			8	12	14	14	3	3	2	2	2	2	2	2	2	2	2	2	2	2	2	1	1	2	2	2	2	2				1										4	6
	81	1	70	20/120	20/120	18			10	10	11	10	2	2	2	1	1	2	2	2	2	2	2	2	2	2	2	2	2	2	2	2	2	2	2			1										0	1
[truncated: 35 more columns]

## Sheet: ListVariables
Variable	ID	sex	age	prebcva	finalbcva	preiop	iopday1	iopweek1	iopmonth1	iop3	iop6	iop12	blebHweek2	blebHmonth1	blebH3	blebH6	blebH12	blebEweek2	blebEmonth1	blebE3	blebE6	blebE12	blebvweek2	blebVmonth1	blebV3	blebV6	blebV12	leakage	resuturing	reoperation	hyphema	shallow	macularfold	needling	medpre	medpost	Success	SuccessC	IOP.Change1w_1d	IOP.Change1_1d	IOP.Change3_1d	IOP.Change6_1d	IOP.Change12_1d	IOP.Change1_1w	IOP.Change3_1w	IOP.Change6_1w	IOP.Change12_1w	IOP.Change3_1	IOP.Change6_1
Question
Subquestion
Scale	Scale	Scale	Scale	Nominal	Nominal	Scale	Scale	Scale	Scale	Scale	Scale	Scale	Scale	Scale	Scale	Scale	Scale	Scale	Scale	Scale	Scale	Scale	Scale	Scale	Scale	Scale	Scale	Scale	Scale	Scale	Scale	Scale	Scale	Scale	Scale	Scale	Nominal	Nominal	Scale	Scale	Scale	Scale	Scale	Scale	Scale	Scale	Scale	Scale	Scale
Missings
Values/Labels		1 | male																										1 | yes	1 | yes	1 | yes	1 | yes	1 | yes	1 | yes	1 | yes				0 | No
		2 | female																										2 | no	2 | no	2 | no	2 | no	2 | no	2 | no	2 | no				1 | Yes
[truncated: 35 more columns]
