# Supplementary material for: Predictive value of early postoperative IOP and bleb morphology in Mitomycin-C augmented trabeculectomy
Source: F1000Res. 2017 Dec 19;6:1898. Originally published 2017 Oct 27. [Version 2] doi: 10.12688/f1000research.12904.2 (PMC5747341; doi:10.12688/f1000research.12904.2)
Supplement: Supplementary file 2 [file f1000research-6-14499-s0001.tgz]

Archive with 1 entries (1 files):
- 05b2f97b-33f9-4d37-938b-5b22a3399237.pdf
